# Supplementary material for: Active and Robust Composite Films Based on Gelatin and Gallic Acid Integrated with Microfibrillated Cellulose
Source: Foods. 2021 Nov 17;10(11):2831. doi: 10.3390/foods10112831 (PMC8619323; doi:10.3390/foods10112831)
Supplement: Supplementary file 1 [file foods-10-02831-s001.zip]

Archive with 1 entries (1 files):
- foods-1435772-supplementary.pdf
